# Supplementary material for: Early Pregnancy Termination with Mifepristone and Misoprostol: Concurrent vs. 48-Hour Interval Administration in a Randomized Controlled Trial
Source: J Clin Med. 2025 Oct 27;14(21):7616. doi: 10.3390/jcm14217616 (PMC12609839; doi:10.3390/jcm14217616)
Supplement: Supplementary file 1 [file jcm-14-07616-s001.zip]

Archive with 2 entries (2 files):
- CONSORT 2025.pdf
- Patient_Satisfaction.pdf
